# Supplementary material for: Anticancer Effects of BRD4 Inhibitor in Epithelial Ovarian Cancer
Source: Cancers (Basel). 2024 Feb 27;16(5):959. doi: 10.3390/cancers16050959 (PMC10930785; doi:10.3390/cancers16050959)
Supplement: Supplementary file 1 [file cancers-16-00959-s001.zip]

Archive with 1 entries (1 files):
- cancers-2848783-supplementary.pdf
